# Supplementary material for: Integrative analysis of gene expression and methylation data for breast cancer cell lines
Source: BioData Min. 2018 Jun 25;11:13. doi: 10.1186/s13040-018-0174-8 (PMC6019806; doi:10.1186/s13040-018-0174-8)
Supplement: Supplementary file 1 — Detailed information for the 195 significant genes. (XLSX 16 kb) [file 13040_2018_174_MOESM1_ESM.xlsx]

## Sheet: 4.15.18.supplementary.table
gene	num.probesets	num.probes	type	correlation	transcription factor	oncogene
EPHB3	2	41	long	+	N	N
DSP	1	24	long	+	N	N
CALM1	6	20	long	+	N	N
PTTG1IP	1	24	long	+	Y	N
NFE2L1	3	19	long	+	Y	N
HSPA1A	1	3	short	+	N	N
SCD	4	23	long	+	N	N
PPT1	1	6	short	+	N	N
CD9	1	15	short	+	N	N
CYC1	1	8	short	+	N	N
CREG1	1	8	short	+	Y	N
ATP1B1	2	22	long	+	N	N
SDC1	2	30	long	+	N	N
WSB1	5	10	long	+	N	N
SHC1	3	7	long	+	N	N
JUNB	1	44	long	+	Y	N
LAMP1	4	16	long	+	N	N
AP1G2	1	32	long	+	N	N
GPAA1	3	15	long	+	N	N
CPSF1	3	32	long	+	N	N
RANBP2	3	3	long	+	N	N
CPD	4	19	long	+	N	N
EGFR	6	21	long	+	N	Y
WWTR1	3	20	long	+	N	N
ARL4C	4	20	long	+	N	N
GGPS1	2	5	short	+	N	N
TOB1	1	25	long	+	N	N
SPINT1	1	18	short	+	N	N
SDF2	1	3	short	+	N	N
LAD1	2	6	short	+	N	N
EZH2	1	16	short	+	Y	N
HEBP2	1	19	short	+	N	N
ZHX2	1	30	long	+	Y	N
LLGL2	1	28	long	+	N	N
MMP9	1	32	long	+	N	N
RABGAP1	3	4	long	+	N	N
TRIP13	1	23	long	+	Y	N
SOLH	1	38	long	+	N	N
LOX	3	17	long	+	N	N
SNCA	4	10	long	+	N	N
ABCG1	2	23	long	+	N	N
SLC29A2	1	13	short	+	N	N
SIP1	4	2	long	+	N	N
INHBB	1	42	long	+	N	N
TBX2	4	110	long	+	Y	N
OXTR	1	27	long	+	N	N
ST13	3	4	long	+	N	N
CDH11	2	41	long	+	N	Y
PAIP1	5	16	long	+	N	N
FAT2	1	6	short	+	N	N
EPPK1	1	41	long	+	N	N
LSR	1	25	long	+	Y	N
CAND1	3	13	long	+	Y	N
THY1	3	13	long	+	N	N
LGALS8	6	7	long	+	N	N
KRT8	1	5	short	+	N	N
JAG1	4	33	long	+	N	N
CYB561	5	35	long	+	N	N
EFHD1	1	23	long	+	N	N
ABAT	3	6	long	+	N	N
MBD4	4	2	long	+	Y	N
GATA3	3	27	long	+	Y	N
PKP3	2	28	long	+	N	N
LAMA5	1	24	long	+	N	N
MPZL1	5	19	long	+	N	N
ARPC4	3	2	long	+	N	N
SLC39A14	1	8	short	+	N	N
SMARCB1	1	8	short	+	Y	N
FEM1B	3	13	long	+	N	N
SCRIB	1	66	long	+	N	N
SPRY1	1	22	long	+	N	N
MGRN1	1	38	long	+	N	N
AUTS2	1	70	long	+	N	N
DLG3	4	12	long	+	N	N
DZIP3	3	2	long	+	N	N
PDE4DIP	9	22	long	+	N	Y
RPP40	1	5	short	+	N	N
G0S2	1	13	short	+	N	N
SIPA1L3	2	35	long	+	N	N
KRT81	1	1	short	+	N	N
GPR161	3	14	long	+	N	N
SOX3	1	43	long	+	Y	N
HOXA1	1	33	long	+	Y	N
ZNF131	2	16	short	+	Y	N
ZNF423	1	32	long	+	Y	N
GOLPH3	1	14	short	+	N	N
EPS8L2	1	34	long	+	N	N
RAB25	1	14	short	+	N	N
SLC38A1	1	28	long	+	N	N
NDUFA4L2	1	51	long	+	N	N
C8orf55	1	21	long	+	N	N
TRPS1	1	12	short	+	Y	N
LACTB2	1	4	short	+	N	N
HOOK2	1	26	long	+	N	N
PLSCR4	1	8	short	+	N	N
NOTCH1	1	150	long	+	N	Y
DACT1	1	24	long	+	N	N
FBXL6	1	23	long	+	N	N
SSH3	3	26	long	+	N	N
GPRC5C	1	40	long	+	N	N
CEP72	1	24	long	+	N	N
FAM60A	1	32	long	+	N	N
MANSC1	1	3	short	+	Y	N
FZD5	2	38	long	+	N	N
NLRP2	1	2	short	+	N	N
ADAMTS1	1	25	long	+	N	N
TSTA3	2	22	long	+	N	N
AQP3	3	6	long	+	N	N
PRDX2	4	8	long	+	N	N
DPYSL2	1	28	long	-	N	N
TACC1	3	16	long	-	N	N
CD59	4	20	long	-	N	N
HIF1A	1	21	long	-	Y	N
EIF1AX	3	8	long	-	N	N
MMP2	1	5	short	-	N	N
LGALS1	1	6	short	-	N	N
MBNL1	4	14	long	-	N	N
EBNA1BP2	1	7	short	-	N	N
VIM	1	26	long	-	N	N
TGFBI	1	6	short	-	N	N
CLIC4	3	24	long	-	N	N
FSCN1	2	32	long	-	N	N
RPA2	1	13	short	-	N	N
NR3C1	4	32	long	-	Y	N
TINP1	1	2	short	-	N	N
NASP	2	11	short	-	N	N
SLC39A6	2	5	short	-	N	N
KIAA0317	1	2	short	-	N	N
CUL4B	4	5	long	-	N	N
SPOCK1	1	14	short	-	N	N
BASP1	1	25	long	-	N	N
PRSS23	1	8	short	-	N	N
CRIM1	2	28	long	-	N	N
AXL	2	6	short	-	N	N
FBN1	2	22	long	-	N	N
NDUFS1	1	3	short	-	N	N
CAV1	2	25	long	-	N	N
TGFB1	2	25	long	-	N	N
TFAM	3	9	long	-	Y	N
CDC2	3	12	long	-	N	N
ETV5	3	19	long	-	Y	Y
PDLIM7	5	29	long	-	N	N
CDH2	2	29	long	-	N	N
CEP57	5	5	long	-	N	N
FZD7	2	33	long	-	N	N
EMP3	1	16	short	-	N	N
IGF2BP3	2	27	long	-	N	N
RAB21	1	9	short	-	N	N
SCHIP1	1	25	long	-	N	N
NAP1L1	6	19	long	-	N	N
FOXA1	1	73	long	-	Y	N
GLDC	1	9	short	-	N	N
RPS6KA2	2	41	long	-	N	N
QPCT	1	11	short	-	N	N
PCDH7	4	55	long	-	N	N
GREB1	3	22	long	-	N	N
CYP4F11	1	3	short	-	N	N
FOXD1	2	37	long	-	Y	N
GALNS	1	39	long	-	N	N
BDNF	1	40	long	-	N	N
LPHN2	1	36	long	-	N	N
PABPC3	1	3	short	-	N	N
RRAS2	3	10	long	-	N	N
PTRF	2	37	long	-	N	N
CRIP2	1	33	long	-	Y	N
COL18A1	2	105	long	-	N	N
SH3GLB1	3	14	long	-	N	N
COL6A2	2	60	long	-	N	N
CDC42EP3	3	17	long	-	N	N
PPAP2C	1	22	long	-	N	N
SLIT2	1	42	long	-	N	N
FN1	6	10	long	-	N	N
RET	3	26	long	-	N	Y
RARA	4	40	long	-	Y	Y
PLAUR	3	6	long	-	N	N
COL4A1	2	9	short	-	N	N
PIK3R1	3	4	long	-	N	N
RDX	3	14	long	-	N	N
MICAL2	3	15	long	-	N	N
COL5A1	3	43	long	-	N	N
CHN1	1	8	short	-	N	Y
TIPARP	1	22	long	-	N	N
GAPVD1	3	8	long	-	N	N
KIAA1199	1	23	long	-	N	N
CXorf40B	1	4	short	-	N	N
ANKRD28	1	16	short	-	N	N
ROBO1	1	11	short	-	N	N
TMEM158	1	14	short	-	N	N
KIAA0802	1	13	short	-	N	N
PPWD1	1	2	short	-	N	N
GLA	1	3	short	-	N	N
CXCL5	3	4	long	-	N	N
CNOT7	1	6	short	-	N	N
FHOD3	1	28	long	-	N	N
CCDC99	1	7	short	-	N	N
